# Supplementary material for: Satellite data indicates recent Arctic peatland expansion with warming
Source: Commun Earth Environ. 2025 Jun 19;6(1):461. doi: 10.1038/s43247-025-02375-1 (PMC12178905; doi:10.1038/s43247-025-02375-1)
Supplement: Supplementary file 4 — Supplementary Data 1 [file 43247_2025_2375_MOESM4_ESM.xlsx]

## Sheet: ReadMe
Supplementary material for
“Satellite data indicates recent Arctic peatland expansion with warming”
Crichton et al
In this spreadsheet are:
Locations: lat lon coordinates that define the vertices of the peat-area, and the points on the transect, organised from edge (T1) to in-peat (T4).
peat area data: pixel counts for NDVI value exceedence
transects data: mean annual NDVI and NDMI values per point on each transect

## Sheet: High Arctic locations
Bylot Island and Pond Inlet
Angelas Paradise				Glacial Nirvana				Homebliss				Pond Inlet East				Salmon River
area	-80.0238	73.1293		area	-79.9109	73.1941		area	-79.9982	73.1486		area	-77.8615	72.6928		area	-78.0708	72.6572
	-80.0185	73.1304			-79.9091	73.1919			-79.9864	73.1507			-77.8572	72.6959			-78.065	72.6541
	-80.0266	73.1328			-79.8921	73.1922			-79.9915	73.1527			-77.8583	72.6974			-78.0577	72.6551
	-80.0312	73.1317			-79.8979	73.1957			-80.0029	73.1507			-77.8638	72.6974			-78.0601	72.6579
	-80.0238	73.1293			-79.9109	73.1941			-79.9982	73.1486			-77.8685	72.6945			-78.0708	72.6572
													-77.8615	72.6928
transect				transect				transect				transect				transect
T1	-80.022	73.13		T1	-79.8997	73.194		T1	-79.9935	73.1506		T1	-77.8677	72.6947		T1	-78.0595	72.6561
T2	-80.023	73.1303		T2	-79.8994	73.1937		T2	-79.9943	73.1508		T2	-77.8663	72.6945		T2	-78.0605	72.6558
T3	-80.0238	73.1305		T3	-79.8992	73.1936		T3	-79.9949	73.151		T3	-77.8647	72.6942		T3	-78.0614	72.6556
T4	-80.0249	73.1308		T4	-79.8989	73.1934		T4	-79.9957	73.1512		T4	-77.863	72.694		T4	-78.0623	72.6554
Svalbard
Blomstrand				Stuphallet				Colesdalen 1				Colesdalen 2				Sassendalen
area	11.9744	78.9866		area	11.6895	78.9559		area	15.0013	78.0911		area	14.9194	78.0901		area	16.764	78.3273
	11.9721	78.9854			11.6971	78.9583			14.981	78.0951			14.9349	78.0936			16.7022	78.3392
	11.9868	78.9843			11.6698	78.9614			14.9664	78.0922			14.9148	78.0973			16.6748	78.3344
	11.9927	78.9858			11.6155	78.9643			14.9891	78.0885			14.9012	78.0951			16.7341	78.3226
	11.9945	78.9873			11.6111	78.9615			15.0013	78.0911			14.9194	78.0901			16.764	78.3273
	11.9801	78.9883			11.6435	78.9611
	11.9724	78.9875			11.667	78.9592
	11.9744	78.9866			11.6895	78.9559
transect 1				transect				transect				transect				transect
T1	11.9815	78.9856		T1	11.6842	78.9593		T1	14.9829	78.0902		T1	14.9273	78.0945		T1	16.6866	78.3311
T2	11.9817	78.9857		T2	11.6839	78.9591		T2	14.9837	78.0904		T2	14.928	78.0943		T2	16.6874	78.3313
T3	11.9819	78.9858		T3	11.6836	78.9589		T3	14.9845	78.0905		T3	14.9286	78.0942		T3	16.6883	78.3315
T4	11.9822	78.986		T4	11.6833	78.9588		T4	14.9853	78.0907		T4	14.9294	78.094		T4	16.6891	78.3318
transect 2
T1	11.9825	78.9881
T2	11.9823	78.988
T3	11.9821	78.9879
T4	11.9819	78.9878

## Sheet: Lower Arctic locations
Salluit
Iqalutuut				Qilaliariak				Kissuujaaluk				Kissuujaaluk Low
area	-75.9151	62.1657		area	-75.6094	62.1571		area	-75.7675	62.1236		area	-75.7702	62.1227
	-75.9145	62.1649			-75.6052	62.1575			-75.766	62.1216			-75.7701	62.1216
	-75.9144	62.1639			-75.6059	62.1587			-75.7633	62.1218			-75.7666	62.1218
	-75.9111	62.1634			-75.6057	62.1603			-75.7624	62.1235			-75.7674	62.1254
	-75.9102	62.1672			-75.6098	62.1599			-75.7652	62.1254			-75.7708	62.1259
	-75.915	62.1673			-75.6094	62.1571			-75.7668	62.1254			-75.7702	62.1227
	-75.9151	62.1657							-75.7675	62.1236
transect				transect				transect				transect
T1	-75.9152	62.1657		T1	-75.6056	62.1577		T1	-75.7654	62.1237		T1	-75.7702	62.1231
T2	-75.914	62.1655		T2	-75.6065	62.1575		T2	-75.7649	62.1238		T2	-75.7696	62.1232
T3	-75.913	62.1654		T3	-75.6073	62.1574		T3	-75.7644	62.1238		T3	-75.7689	62.1232
T4	-75.9118	62.1653		T4	-75.6083	62.1572		T4	-75.7639	62.1239		T4	-75.7683	62.1233
Lapland
Karlebotn				Kevo				Suossjavri
area	28.4905	70.1145		area	27.1968	69.8047		area	24.2352	69.3831
	28.4932	70.1157			27.2025	69.8088			24.2573	69.3801
	28.4919	70.1194			27.1929	69.8099			24.2626	69.3853
	28.4781	70.1213			27.1885	69.8047			24.2416	69.3883
	28.4705	70.1181			27.1968	69.8047			24.2352	69.3831
	28.4905	70.1145
transect 1				transect 1				transect 1
T1	28.484	70.1187		T1	27.1973	69.8066		T1	24.2412	69.3879
T2	28.4831	70.1188		T2	27.1967	69.8066		T2	24.2419	69.3877
T3	28.4824	70.119		T3	27.1961	69.8066		T3	24.2426	69.3874
T4	28.4817	70.119		T4	27.1955	69.8066		T4	24.2433	69.3873
transect 2				transect 2
T1	28.4839	70.1193		T1	27.1997	69.8071		T1	24.2411	69.387
T2	28.4832	70.1194		T2	27.1989	69.8071		T2	24.2423	69.387
T3	28.4826	70.1196		T3	27.198	69.8071		T3	24.2434	69.3869
T4	28.482	70.1197		T4	27.1972	69.8071		T4	24.2445	69.3868

## Sheet: peat area data
Count of number of pixels exceeding the NDVI value
Bylot/Pond Inlet
AngPar	NDVI	early	late		GlaNi	NDVI	early	late		Homebliss	NDVI	early	late		PIEast	NDVI	early	late		SalRiv	NDVI	early	late
	0.1	275	275			0.1	644	644			0.1	474	474			0.1	445	445			0.1	421	422
	0.2	275	275			0.2	644	644			0.2	474	474			0.2	437	445			0.2	417	417
	0.3	275	275			0.3	644	640			0.3	474	474			0.3	275	379			0.3	394	408
	0.4	275	275			0.4	632	633			0.4	473	474			0.4	45	180			0.4	202	373
	0.5	267	275			0.5	536	598			0.5	434	473			0.5	0	11			0.5	8	159
	0.6	71	221			0.6	21	476			0.6	85	346			0.6	0	0			0.6	0	10
	0.65	12	103			0.65	0	73			0.65	6	116			0.65	0	0			0.65	0	0
	0.7	0	11			0.7	0	0			0.7	0	4			0.7	0	0			0.7	0	0
	0.75	0	0			0.75	0	0			0.75	0	0			0.75	0	0			0.75	0	0
	0.8	0	0			0.8	0	0			0.8	0	0			0.8	0	0			0.8	0	0
Svalbard
Blom	NDVI	early	late		Coles 1	NDVI	early	late		Coles 2	NDVI	early	late		Sass	NDVI	early	late		Stup	NDVI	early	late
	0.1	869	867			0.1	1275	1513			0.1	1610	1630			0.1	4320	4420			0.1	1677	1775
	0.2	848	852			0.2	1214	1347			0.2	1519	1625			0.2	4218	4353			0.2	1442	1639
	0.3	785	805			0.3	1091	1240			0.3	1345	1548			0.3	3921	4210			0.3	999	1358
	0.4	704	729			0.4	606	1175			0.4	932	1335			0.4	2968	4040			0.4	631	1000
	0.5	537	598			0.5	172	1108			0.5	288	849			0.5	935	3262			0.5	291	692
	0.6	110	460			0.6	5	748			0.6	5	71			0.6	30	1734			0.6	72	400
	0.65	5	308			0.65	0	365			0.65	0	5			0.65	0	942			0.65	17	242
	0.7	0	116			0.7	0	47			0.7	0	0			0.7	0	377			0.7	12	178
	0.75	0	0			0.75	0	18			0.75	0	0			0.75	0	88			0.75	0	110
	0.8	0	0			0.8	0	8			0.8	0	0			0.8	0	0			0.8	0	83
Salluit
Iqal	NDVI	early	late		Kiss	NDVI	early	late		KissL	NDVI	early	late		PtQi	NDVI	early	late
	0.1	202	202			0.1	181	181			0.1	182	182			0.1	150	150
	0.2	202	202			0.2	181	181			0.2	182	182			0.2	150	150
	0.3	202	202			0.3	181	181			0.3	180	182			0.3	146	150
	0.4	196	196			0.4	181	181			0.4	178	181			0.4	96	129
	0.5	177	184			0.5	176	181			0.5	170	177			0.5	34	74
	0.6	82	156			0.6	95	172			0.6	89	172			0.6	1	14
	0.65	69	57			0.65	11	101			0.65	18	148			0.65	0	0
	0.7	7	12			0.7	0	19			0.7	0	71			0.7	0	0
	0.75	0	0			0.75	0	0			0.75	0	0			0.75	0	0
	0.8	0	0			0.8	0	0			0.8	0	0			0.8	0	0
Lapland
Karl	NDVI	early	late		Kevo	NDVI	early	late		Suoss	NDVI	early	late
	0.1	964	964			0.1	359	359			0.1	1266	1266
	0.2	964	964			0.2	359	359			0.2	1266	1266
	0.3	964	964			0.3	359	359			0.3	1266	1266
	0.4	961	964			0.4	353	359			0.4	1266	1266
	0.5	809	866			0.5	329	352			0.5	1266	1266
	0.6	262	444			0.6	165	308			0.6	1266	1266
	0.65	136	353			0.65	66	228			0.65	1252	1266
	0.7	22	205			0.7	36	152			0.7	952	1232
	0.75	10	85			0.75	3	33			0.75	113	958
	0.8	0	34			0.8	0	0			0.8	0	209

## Sheet: transects data
region	site	year	1 NDVI mean	2 NDVI mean	3 NDVI mean	4 NDVI mean	1 NDMI mean	2 NDMI mean	3 NDMI mean	4 NDMI mean
Bylo	AngPT	1985	0.465701	0.4953	0.506779	0.506871	-0.131843	-0.0660407	0.0705479	0.107818
Bylo	AngPT	1986	0.427334	0.417509	0.375081		0.129019	0.158421	0.268685
Bylo	AngPT	1987	0.414541	0.434844	0.492898	0.517188	-0.164825	-0.149749	-0.0527229	0.014066
Bylo	AngPT	1988	0.473163	0.49154	0.580575	0.617866	-0.132805	-0.093205	0.00559825	0.120111
Bylo	AngPT	1989	0.503183	0.542815	0.582268	0.627055	-0.0250383	0.00243778	0.158072	0.240219
Bylo	AngPT	1990	0.469243	0.489884	0.564249		-0.0516355	0.00640394	0.140703
Bylo	AngPT	1991	0.504739	0.524889	0.596959	0.651491	-0.0865615	-0.0417767	0.146254	0.254181
Bylo	AngPT	1992	0.417975	0.440516	0.453461	0.349004	-0.0769561	-0.0506796	0.0701355	0.117931
Bylo	AngPT	1993	0.470281	0.399885	0.450501	0.452284	-0.102868	-0.0788177	0.041522	0.165825
Bylo	AngPT	1994	0.389924	0.395236	0.452647	0.450591	-0.155693	-0.154102	-0.0885062	-0.0692742
Bylo	AngPT	1995	0.5216	0.525511	0.591658	0.562859	0.0142491	0.0335309	0.223534	0.228373
Bylo	AngPT	1996	0.390189	0.455843	0.459745	0.36466	0.0588495	0.0906558	0.251624	0.266306
Bylo	AngPT	1997	0.476604	0.493082	0.52324	0.462053	0.000441904	0.021793	0.162849	0.196267
Bylo	AngPT	1998	0.499203	0.535595	0.608491	0.620788	-0.00367934	-0.00456268	0.207226	0.349478
Bylo	AngPT	1999	0.480803	0.49941	0.579038	0.588599	0.0509153	0.0610589	0.237127	0.33577
Bylo	AngPT	2000	0.398081	0.447244	0.431666	0.47288	0.0828668	0.100808	0.225161	0.271568
Bylo	AngPT	2001	0.497132	0.511706	0.539053	0.533238	0.0309541	0.0491192	0.22479	0.295525
Bylo	AngPT	2002	0.56021	0.569353	0.639709	0.621542	-0.0215146	0.0289995	0.272168	0.312742
Bylo	AngPT	2003	0.480386	0.521383	0.588008	0.600123	0.0190056	0.0388091	0.0729105	0.196945
Bylo	AngPT	2004	0.485442	0.505634	0.588898	0.602206	0.0775049	0.0951553	0.239317	0.39597
Bylo	AngPT	2005
Bylo	AngPT	2006	0.565237	0.60593	0.640375	0.664243	0.0664123	0.0980692	0.279888	0.348313
Bylo	AngPT	2007	0.501257	0.496171	0.53119	0.547966	0.039191	0.0272351	0.0950104	0.148751
Bylo	AngPT	2008	0.535544	0.525274	0.514369	0.562644	0.103003	0.0748145	0.358217	0.303581
Bylo	AngPT	2009	0.525529	0.567876	0.618549	0.569426	-0.0260668	0.0158595	0.208693	0.239428
Bylo	AngPT	2010	0.533164	0.55043	0.570896		0.0501762	0.0842987	0.240432
Bylo	AngPT	2011	0.536286	0.559562	0.610533	0.625608	-0.0398898	-0.0141471	0.121426	0.172969
Bylo	AngPT	2012	0.618865	0.601778	0.665715	0.603389	0.0617744	0.0917368	0.248872	0.302965
Bylo	AngPT	2014
Bylo	GlacT	1985	0.493212	0.513516	0.531134	0.526781	-0.144439	-0.0310008	0.0549628	0.100247
Bylo	GlacT	1986	0.502569	0.440915	0.437553	0.437553	0.0415955	0.123319	0.199443	0.199443
Bylo	GlacT	1987	0.410655	0.402641	0.419233	0.392972	-0.0946264	-0.087221	-0.103792	-0.0842515
Bylo	GlacT	1988	0.448402	0.436456	0.437066	0.45315	-0.189467	-0.170571	-0.167756	-0.181621
Bylo	GlacT	1989	0.494395	0.485282	0.485282	0.475708	-0.139614	0.0382897	0.0382897	0.054846
Bylo	GlacT	1990	0.40515	0.369516	0.369516	0.381827	-0.173149	-0.14345	-0.14345	-0.152665
Bylo	GlacT	1991	0.521867	0.533549	0.549921	0.542523	-0.0977614	0.0537564	0.112938	0.133958
Bylo	GlacT	1992	0.415102	0.430332	0.430332	0.410186	-0.0712622	0.100662	0.100662	0.136737
Bylo	GlacT	1993	0.431611	0.426257	0.426257	0.433794	-0.172725	-0.146529	-0.146529	-0.119987
Bylo	GlacT	1994	0.423572	0.411875	0.411875	0.426164	-0.210247	-0.218221	-0.218221	-0.208465
Bylo	GlacT	1995	0.590294	0.545143	0.545143	0.565277	0.0237663	0.201355	0.201355	0.171479
Bylo	GlacT	1996	0.512048	0.538492	0.538492	0.490438	-0.100656	0.0118834	0.0118834	0.0402101
Bylo	GlacT	1997	0.527493	0.535231	0.524138	0.510171	-0.103515	0.0662133	0.101596	0.109927
Bylo	GlacT	1998	0.51749	0.533948	0.533948	0.51118	-0.0822734	0.11442	0.11442	0.171388
Bylo	GlacT	1999	0.516535	0.526231	0.526231	0.514775	-0.155964	-0.124493	-0.124493	-0.0861951
Bylo	GlacT	2000			0.195255	0.186147			0.0444262	0.0240491
Bylo	GlacT	2001	0.393621	0.382353	0.30769	0.300535	0.0326118	0.12502	0.0674308	0.101441
Bylo	GlacT	2002	0.582906	0.607796	0.617921	0.611068	-0.0707396	0.0760095	0.156529	0.182105
Bylo	GlacT	2003	0.468047	0.470336	0.4659	0.461301	-0.110681	-0.0971249	-0.0676356	-0.0600529
Bylo	GlacT	2004	0.550981	0.559329	0.551649	0.541544	-0.0585471	0.0322263	0.0956118	0.123255
Bylo	GlacT	2005	0.175457		0.152265		0.115849		0.161429
Bylo	GlacT	2006	0.576725	0.584059	0.589814	0.586663	-0.000966315	0.188729	0.224134	0.268095
Bylo	GlacT	2007	0.555077	0.508604	0.467811	0.481949	-0.0335143	0.0373696	0.0593026	0.0673062
Bylo	GlacT	2008	0.563134	0.48565	0.48565	0.462991	0.051935	0.154924	0.154924	0.1613
Bylo	GlacT	2009	0.576119	0.57828	0.59099	0.607018	-0.0748809	0.0716943	0.116091	0.132938
Bylo	GlacT	2011	0.552959	0.50461	0.50461	0.544626	-0.0365612	0.02818	0.02818	0.0357817
Bylo	GlacT	2012	0.625981	0.609114	0.609114	0.622183	0.0476581	0.247211	0.247211	0.238575
Bylo	GlacT	2013	0.596193	0.568848	0.568848	0.619775	0.0574251	0.158257	0.158257	0.229456
Bylo	GlacT	2014	0.543614	0.506383	0.387419	0.386269	0.00515147	0.0572537	0.0597163	0.0913454
Bylo	HomeT	1985	0.442057	0.46452	0.513298	0.495112	-0.166809	-0.126541	-0.0719019	-0.0591327
Bylo	HomeT	1987	0.413757	0.412581	0.4666	0.461499	-0.197796	-0.169453	-0.147632	-0.157648
Bylo	HomeT	1988	0.473889	0.505937	0.529239	0.491652	-0.158216	-0.125812	-0.0979075	-0.102349
Bylo	HomeT	1989	0.518337	0.555549	0.552483	0.546609	-0.0669954	0.0273517	0.0239936	0.0192072
Bylo	HomeT	1990	0.470636				-0.116269
Bylo	HomeT	1991	0.489404	0.530338	0.549995	0.533608	-0.0762022	-0.00876147	0.037727	0.0170323
Bylo	HomeT	1992	0.403015	0.402852	0.413545		0.039551	0.170709	0.147197
Bylo	HomeT	1993	0.372327	0.482149	0.486906	0.410358	-0.119364	-0.0776091	-0.0786037	-0.0564008
Bylo	HomeT	1994	0.363296	0.38984	0.419826	0.386326	-0.145686	-0.106084	-0.10177	-0.128876
Bylo	HomeT	1995	0.499088	0.549245	0.547356	0.559182	-0.0140996	0.0685719	0.0948343	0.0225979
Bylo	HomeT	1996	0.47613	0.502929	0.528498	0.524075	0.0426414	0.100865	0.127018	0.0838222
Bylo	HomeT	1997	0.498915	0.525408	0.537206	0.51767	0.00666522	0.0764867	0.122765	0.047746
Bylo	HomeT	1998	0.528568	0.586128	0.574835	0.577355	-0.0441773	0.0237937	0.129475	0.00126134
Bylo	HomeT	1999	0.506197	0.572122	0.566914	0.544531	-0.0565386	-0.0279276	0.033853	0.012378
Bylo	HomeT	2000	0.580742	0.549831	0.62022	0.607461	0.0971055	0.156994	0.203086	0.156994
Bylo	HomeT	2001	0.518804	0.504694	0.520473	0.545248	0.0446843	0.0940181	0.142136	0.0870646
Bylo	HomeT	2002	0.596242	0.614681	0.612304	0.60735	0.0268099	0.0608111	0.145717	0.0571101
Bylo	HomeT	2003	0.519332	0.523246	0.556143	0.517478	0.0289957	0.0631088	0.0859964	0.0452135
Bylo	HomeT	2004	0.534237	0.533269	0.560468	0.536577	0.0257336	0.0820235	0.174097	0.126891
Bylo	HomeT	2005	0.436987	0.447921	0.658876	0.557633	0.0191886	0.0830255	0.276112	0.212619
Bylo	HomeT	2006	0.569563	0.615225	0.633803	0.586076	0.0502286	0.115105	0.198907	0.113821
Bylo	HomeT	2007	0.589615	0.600178	0.631356	0.614551	0.074474	0.0971799	0.0997527	0.115435
Bylo	HomeT	2008	0.491635	0.536683	0.525492	0.502265	0.105721	0.149944	0.208475	0.153051
Bylo	HomeT	2009	0.571588	0.588664	0.610239	0.561688	0.0341815	0.122456	0.176562	0.115219
Bylo	HomeT	2010	0.5667	0.614907	0.614812	0.606516	0.0809919	0.213343	0.175915	0.116485
Bylo	HomeT	2011	0.557616	0.575762	0.594331	0.57951	-0.00712491	0.0183513	0.0693973	0.0329677
Bylo	HomeT	2012	0.622842	0.646798	0.629685	0.622063	0.0643548	0.153958	0.186836	0.143503
Bylo	HomeT	2013	0.571871	0.632718	0.603963	0.588479	0.00430876	0.0805486	0.129713	0.0793492
Bylo	HomeT	2014	0.47284	0.481406	0.480397	0.460608	0.120491	0.149628	0.189319	0.164675
Pond	PondT	1985	0.212534	0.260155	0.386745	0.355921	-0.278981	-0.257365	-0.114652	-0.167019
Pond	PondT	1987	0.223834	0.271926	0.375583	0.346995	-0.325352	-0.28046	-0.153201	-0.212168
Pond	PondT	1988	0.238226	0.295188	0.376693	0.356656	-0.315703	-0.270702	-0.148354	-0.181093
Pond	PondT	1989	0.179227	0.221526	0.342466	0.298319	-0.291861	-0.260547	-0.122866	-0.188533
Pond	PondT	1990	0.258759	0.324377	0.413244	0.35308	-0.270666	-0.248729	-0.0814102	-0.20541
Pond	PondT	1991	0.215059	0.242862	0.344272	0.318963	-0.284531	-0.249858	-0.11472	-0.193426
Pond	PondT	1992	0.127385	0.0994786	0.140704	0.115119	-0.243303	-0.0683781	0.0122298	-0.0357035
Pond	PondT	1993	0.181639	0.210217	0.327552	0.291796	-0.270822	-0.243832	-0.109389	-0.178553
Pond	PondT	1994	0.193961	0.201999	0.269594	0.258147	-0.290322	-0.268037	-0.188606	-0.222338
Pond	PondT	1995	0.235807	0.280809	0.411055	0.384089	-0.29817	-0.27907	-0.127759	-0.16466
Pond	PondT	1996	0.194489	0.239487	0.37768	0.323352	-0.30442	-0.28468	-0.112577	-0.184261
Pond	PondT	1997	0.177003	0.207113	0.325603	0.362449	-0.238391	-0.223732	-0.100045	-0.171115
Pond	PondT	1998	0.202346	0.267961	0.415988	0.363777	-0.315468	-0.266411	-0.080586	-0.123552
Pond	PondT	1999	0.175531	0.245009	0.385346	0.340681	-0.257612	-0.230267	-0.0835423	-0.161129
Pond	PondT	2000	0.232887	0.288822	0.410342	0.384487	-0.290022	-0.26719	-0.0749681	-0.145743
Pond	PondT	2001	0.204817	0.267335	0.395193	0.365347	-0.276471	-0.246934	-0.0876501	-0.169038
Pond	PondT	2002	0.261704	0.30989	0.453548	0.410405	-0.286527	-0.253002	-0.0953735	-0.156151
Pond	PondT	2003	0.209073	0.250193	0.357322	0.319343	-0.270666	-0.201679	-0.0310992	-0.134709
Pond	PondT	2004	0.216393	0.259813	0.386577	0.369066	-0.310179	-0.279446	-0.110085	-0.169365
Pond	PondT	2005	0.237709	0.307984	0.470662	0.381528	-0.314839	-0.308762	-0.130939	-0.195593
Pond	PondT	2006	0.216576	0.270069	0.44748	0.38506	-0.302414	-0.27289	-0.0780335	-0.137316
Pond	PondT	2007	0.229896	0.282429	0.461208	0.384977	-0.295435	-0.272517	-0.103723	-0.193291
Pond	PondT	2008	0.257912	0.280261	0.387	0.3288	-0.27137	-0.271422	-0.15183	-0.177475
Pond	PondT	2009	0.192456	0.221123	0.392316		-0.267237	-0.273463	-0.13537
Pond	PondT	2010	0.222338	0.287205	0.438078	0.413429	-0.321843	-0.270878	-0.0857934	-0.130548
Pond	PondT	2011	0.253517	0.279345	0.439613	0.47365	-0.261844	-0.296032	-0.123768	-0.175306
Pond	PondT	2012	0.243636	0.305826	0.399949	0.41153	-0.323694	-0.290412	-0.16399	-0.202019
Pond	PondT	2013	0.254281	0.304379	0.383253	0.368211	-0.191282	-0.1779	-0.0688165	-0.134585
Pond	PondT	2014	0.249088	0.253147	0.346205	0.365321	-0.325399	-0.29781	-0.211559	-0.202859
Pond	SalmT	1985	0.316017	0.360284	0.431963	0.425043	-0.127879	-0.127138	0.00879247	-0.0486678
Pond	SalmT	1987	0.321554	0.362043	0.40717	0.420475	-0.160024	-0.175417	-0.125477	-0.120796
Pond	SalmT	1988	0.317105	0.352707	0.413954	0.380536	-0.217577	-0.223712	-0.154845	-0.173013
Pond	SalmT	1989	0.329726	0.345776	0.435939	0.406873	-0.204414	-0.176503	-0.100821	-0.143926
Pond	SalmT	1990	0.329326	0.329393	0.428011	0.430389	-0.174271	-0.192604	-0.0349469	-0.141833
Pond	SalmT	1991	0.326768	0.366938	0.438694	0.433431	-0.160402	-0.165628	-0.0568251	-0.0890567
Pond	SalmT	1992	0.259329	0.273047	0.332317	0.329843	-0.163091	-0.162297	-0.0787697	-0.113341
Pond	SalmT	1993	0.297333	0.301887	0.365703	0.369211	-0.184432	-0.14554	-0.00668912	-0.066113
Pond	SalmT	1994	0.255932	0.275281	0.358452	0.331093	-0.174126	-0.191475	-0.126702	-0.160464
Pond	SalmT	1995	0.325663	0.384892	0.401537	0.43042	-0.199566	-0.159931	-0.0660544	-0.0716926
Pond	SalmT	1996	0.318581	0.347992	0.405878	0.403972	-0.168829	-0.120517	-0.0315899	-0.113694
Pond	SalmT	1997	0.318499	0.36418	0.42527	0.429444	-0.192675	-0.166625	-0.0329379	-0.0796181
Pond	SalmT	1998	0.344419	0.351144	0.447025	0.444907	-0.178082	-0.108231	0.00345208	0.00459887
Pond	SalmT	1999	0.334238	0.347515	0.379594	0.375255	-0.168705	-0.129703	0.000211656	-0.0540772
Pond	SalmT	2000	0.380056	0.389212	0.475506	0.457276	-0.136683	-0.13122	-0.00593384	-0.0548354
Pond	SalmT	2001	0.278278	0.301428	0.418999	0.353386	-0.134684	-0.103325	0.0530409	-0.0592842
Pond	SalmT	2002	0.381196	0.396057	0.467815	0.475656	-0.171228	-0.128026	-0.0312579	-0.0824156
Pond	SalmT	2003	0.330893	0.361664	0.39824	0.407052	-0.12363	-0.122309	-0.0413531	-0.0196511
Pond	SalmT	2004	0.34374	0.380022	0.446626	0.442328	-0.11116	-0.127074	-0.0499851	-0.0305316
Pond	SalmT	2005	0.30753	0.365406	0.414286	0.460698	-0.111626	-0.118587	0.0325512	-0.022596
Pond	SalmT	2006	0.383255	0.412439	0.479378	0.502294	-0.161533	-0.11835	-0.0333594	-0.000985723
Pond	SalmT	2007	0.38325	0.432941	0.449335	0.491323	-0.187176	-0.170348	-0.0876252	-0.0900297
Pond	SalmT	2008	0.379191	0.38441	0.450396	0.474017	-0.145548	-0.102284	0.00337759	0.00315813
Pond	SalmT	2009	0.315786	0.332466	0.363328	0.403601	-0.148939	-0.161063	-0.0970891	-0.0841536
Pond	SalmT	2010	0.392665	0.384015	0.481644	0.39694	-0.143082	-0.148752	-0.0120371	-0.0158677
Pond	SalmT	2011	0.401598	0.399521	0.485939	0.471044	-0.16001	-0.158435	-0.0897775	-0.0337809
Pond	SalmT	2012	0.405362	0.438658	0.463427	0.52251	-0.163466	-0.123929	-0.0780901	-0.0441522
Pond	SalmT	2013	0.420677	0.410467	0.490754	0.504825	-0.193215	-0.184211	-0.0351203	-0.0998009
Pond	SalmT	2014	0.331568	0.385392	0.381041	0.40605	-0.187391	-0.204715	-0.139116	-0.102358
Sval	BlomT1	1987	0.273665	0.464023	0.464023	0.560807	-0.143991	0.0667083	0.0667083	0.262548
Sval	BlomT1	1988	0.304653	0.456216	0.456216	0.595363	-0.0694835	0.0308858	0.0308858	0.26632
Sval	BlomT1	1989	0.320438	0.468145	0.468145	0.608213	-0.148944	0.00954551	0.00954551	0.221632
Sval	BlomT1	1990	0.228537	0.424278	0.424278	0.530776	-0.133625	0.159087	0.159087	0.327094
Sval	BlomT1	1992	0.256005	0.30888	0.30888	0.467511	-0.0863733	-0.0291025	-0.0291025	0.156654
Sval	BlomT1	1998	0.257353	0.407245	0.407245	0.508591	-0.0211557	0.139008	0.139008	0.368429
Sval	BlomT1	1999	0.198021	0.340827	0.340827	0.453589	-0.0273424	0.100134	0.100134	0.299502
Sval	BlomT1	2000	0.123124	0.175034	0.175034	0.209918	0.0353007	0.0856603	0.0856603	0.154019
Sval	BlomT1	2002	0.340206	0.481344	0.481344	0.603288	-0.0697199	0.0484621	0.0484621	0.26862
Sval	BlomT1	2006	0.296634	0.539556	0.518024	0.628366	-0.111211	0.0484802	0.0212786	0.20505
Sval	BlomT1	2007	0.368263	0.50851	0.50851	0.660602	-0.0864308	0.0174114	0.0174114	0.188276
Sval	BlomT1	2009	0.435264	0.566787	0.566787	0.686261	-0.0972458	-0.0105127	-0.0105127	0.152996
Sval	BlomT1	2010	0.312138	0.417656	0.417656	0.572919	-0.0958183	-0.0387535	-0.0387535	0.109813
Sval	BlomT1	2011	0.350423	0.470786	0.470786	0.610741	-0.0835844	0.0361585	0.0361585	0.175796
Sval	BlomT1	2013	0.342463	0.460472	0.460472	0.610499	-0.0994055	-0.0304928	-0.0304928	0.111898
Sval	BlomT2	1987	0.303859	0.370392	0.457394	0.540116	-0.0668187	0.202042	0.148694	0.26634
Sval	BlomT2	1988	0.291206	0.400492	0.47033	0.526856	-0.0438836	0.188599	0.165171	0.232791
Sval	BlomT2	1989	0.320795	0.516303	0.576919	0.58886	-0.00734972	0.21843	0.209737	0.276984
Sval	BlomT2	1990	0.244834	0.4211	0.510911	0.542443	-0.0270607	0.241046	0.256362	0.358818
Sval	BlomT2	1992	0.210391	0.373401	0.422912	0.448575	0.0309581	0.237858	0.264459	0.33001
Sval	BlomT2	1998	0.247417	0.372895	0.431051	0.511434	0.033964	0.275283	0.267756	0.363304
Sval	BlomT2	1999	0.216102	0.383062	0.414711	0.453409	0.0799784	0.297369	0.29099	0.372557
Sval	BlomT2	2002	0.306592	0.473073	0.547522	0.585213	-0.00740208	0.269217	0.276264	0.395613
Sval	BlomT2	2006	0.333165	0.558909	0.592853	0.642862	-0.0849086	0.221697	0.308118	0.449741
Sval	BlomT2	2007	0.315142	0.398701	0.386998	0.359929	0.113667	0.266448	0.279976	0.267198
Sval	BlomT2	2009	0.392187	0.636763	0.661888	0.686261	-0.0760595	0.163699	0.145745	0.289556
Sval	BlomT2	2010	0.418833	0.552742	0.601031	0.658832	0.028605	0.223392	0.287962	0.347718
Sval	BlomT2	2011	0.432845	0.577728	0.635944	0.66645	0.0342591	0.266032	0.335235	0.446204
Sval	BlomT2	2013	0.383797	0.623233	0.670273	0.715976	-0.0699002	0.21088	0.299579	0.419215
Sval	ColeT1	1987	0.305325	0.42002	0.401525	0.401304	0.104508	0.155025	0.180971	0.199347
Sval	ColeT1	1989	0.1166	0.259327	0.242969	0.253949	0.254818	0.210787	0.247277	0.24602
Sval	ColeT1	1992	0.17018	0.201599	0.2228	0.216671	0.0960148	0.170915	0.240419	0.269844
Sval	ColeT1	1999	0.345099	0.584553	0.592082	0.641433	0.0462774	0.205404	0.282983	0.290965
Sval	ColeT1	2000	0.396645	0.414149	0.4544	0.654417	0.244623	0.49525	0.330998	0.376332
Sval	ColeT1	2002	0.327905	0.510483	0.480595	0.539308	0.397248	0.402407	0.422393	0.397879
Sval	ColeT1	2004	0.483562	0.642132	0.589413	0.631535	0.334916	0.297873	0.284092	0.308258
Sval	ColeT1	2005	0.50113	0.485847	0.545014	0.662653	0.491373	0.677506	0.42681	0.399828
Sval	ColeT1	2006	0.191139	0.264899	0.363801	0.424589	0.0969049	0.186248	0.293244	0.237656
Sval	ColeT1	2008	0.239315	0.530308	0.438272	0.486447	0.145272	0.267678	0.325114	0.408371
Sval	ColeT1	2009	0.191391	0.224118	0.198781	0.163568	0.30851	0.223197	0.284325	0.301535
Sval	ColeT1	2011	0.119899	0.42932	0.538965	0.662167	0.576867	0.501031	0.501851	0.390879
Sval	ColeT1	2012	0.425677	0.591735			0.0952993	0.347444
Sval	ColeT2	1987	0.372408	0.364337	0.412833	0.481957	-0.0564055	-0.0451687	0.0785799	0.15638
Sval	ColeT2	1991	0.435979	0.420909	0.50501	0.564364	-0.0776948	-0.0750504	0.0381425	0.174739
Sval	ColeT2	1992	0.257046	0.298834	0.339552	0.375714	-0.0688236	0.00130798	0.121917	0.185701
Sval	ColeT2	2000	0.565956	0.522686	0.601259	0.631298	0.00426559	0.0583872	0.159024	0.254525
Sval	ColeT2	2002	0.28639	0.318104	0.362064	0.415728	0.0958809	0.185476	0.278937	0.440898
Sval	ColeT2	2004	0.447312	0.487893	0.597393	0.598088	-0.00562134	0.0221752	0.135524	0.217707
Sval	ColeT2	2005	0.514707	0.548634	0.575379	0.603493	-0.0282918	0.0487734	0.161768	0.20342
Sval	ColeT2	2006	0.323687	0.318459	0.326132	0.359593	0.0484201	0.0775403	0.138214	0.182365
Sval	ColeT2	2008	0.470913	0.493121	0.548861	0.566163	0.00259679	0.074178	0.197891	0.284902
Sval	ColeT2	2010	0.364642	0.341447	0.385495	0.36911	0.0970115	0.0303177	0.168853	0.130335
Sval	ColeT2	2012	0.473507	0.486119	0.555921	0.583705	-0.0192002	0.00707771	0.15423	0.242095
Sval	ColeT2	2013	0.543645	0.554792	0.55905	0.61116	0.0400952	0.0560989	0.156446	0.255856
Sval	SassT	1987	0.374142	0.489476	0.493542	0.534515	-0.116244	-0.0152398	0.112792	0.285934
Sval	SassT	1988	0.337054	0.376579	0.41572	0.436723	-0.14502	-0.104902	0.0136875	0.16105
Sval	SassT	1989	0.366274	0.424099	0.499743	0.547585	-0.141833	-0.0833145	0.066717	0.136201
Sval	SassT	1999	0.510093	0.558701	0.612435	0.660295	-0.0985743	-0.0409625	0.138945	0.185813
Sval	SassT	2000	0.546532	0.491897	0.687786	0.653881	-0.135611	0.0200936	0.142515	0.21642
Sval	SassT	2002	0.453892	0.50444	0.559352	0.572126	-0.0520116	0.0309486	0.119362	0.153795
Sval	SassT	2004			0.607226	0.367844			0.171689	0.138266
Sval	SassT	2005			0.623907	0.649724			0.143827	0.194457
Sval	SassT	2006	0.474239	0.527644	0.593326	0.594006	-0.114898	-0.016837	0.174292	0.216616
Sval	SassT	2010						0.145811
Sval	SassT	2011	0.471075	0.539289	0.618738	0.690384	-0.0739729	-0.0313017	0.170575	0.245431
Sval	SassT	2012			0.458283	0.472554			0.177781	0.261346
Sval	SassT	2013	0.539431	0.591429	0.659883	0.712637	-0.0831676	-0.046268	0.163113	0.261082
Sval	StupT	1987	0.214478	0.224737	0.450437	0.234509	-0.20073	0.0782684	0.420669	0.686655
Sval	StupT	1988	0.133262	0.159703	0.300079	0.127357	-0.0718569	0.0247948	0.209788	0.322368
Sval	StupT	1989	0.21246	0.367562	0.4671	0.381146	-0.158251	0.0709348	0.217779	0.0963228
Sval	StupT	1991	0.224237	0.199152	0.346604	0.434726	-0.236851	-0.0822496	0.228664	0.354892
Sval	StupT	1992	0.144981	0.215162	0.334117	0.374898	-0.154334	0.00822345	0.278706	0.231409
Sval	StupT	1998	0.101597	0.154902	0.188827	-0.0365795	-0.00203706	0.153556	0.520637	0.800387
Sval	StupT	1999	0.118959	0.204717	0.272181		-0.00823344	0.135203	0.350454
Sval	StupT	2002	0.24015	0.311984	0.549048	0.411971	-0.125851	0.00848028	0.572018	0.481179
Sval	StupT	2006	0.221407	0.395764	0.601509	0.550396	-0.208766	0.0851541	0.383931	0.204478
Sval	StupT	2007	0.177343	0.399219	0.564044	0.480169	-0.165837	0.0491838	0.341061	0.160922
Sval	StupT	2010	0.163618	0.329453	0.446603	0.354508	-0.0831307	0.0298901	0.271686	0.0729712
Sval	StupT	2011	0.242145	0.34019	0.580542	0.445363	-0.0646873	0.167427	0.535948	0.354437
Sval	StupT	2012	0.0183795	0.00214129	0.0100963	0.0107135	0.0534122	0.0425863	0.0488597	0.0490612
Sval	StupT	2013	0.309498	0.546823	0.670808	0.520847	-0.0468816	0.174122	0.500382	0.166855
Sall	IqalT	1984	0.28782		0.346508		0.20145		0.226113
Sall	IqalT	1986	0.307752	0.406049	0.420193	0.387437	0.00560065	0.0356265	0.00143786	0.0652092
Sall	IqalT	1987	0.464023	0.518949	0.497084	0.555793	0.0666011	-0.0347731	-0.0425571	0.0353652
Sall	IqalT	1989	0.34658	0.59497	0.589991	0.629913	0.0501211	0.187158	0.106654	0.211852
Sall	IqalT	1990	0.393429	0.478602	0.476433	0.570469	0.0371533	0.0958773	0.051438	0.147196
Sall	IqalT	1991	0.424795	0.507484	0.503887	0.553207	0.0518832	-0.0311452	-0.0141416	0.0283603
Sall	IqalT	1992	0.248428	0.406554	0.401775	0.477101	-0.0871035	-0.0472672	-0.113984	-0.00852264
Sall	IqalT	1993	0.386109	0.458461	0.477451	0.546461	-0.0718351	-0.0892984	-0.0958905	-0.0755795
Sall	IqalT	1994	0.252444	0.443141	0.450912	0.41367	-0.0852807	0.0231974	-0.0222958	0.0023961
Sall	IqalT	1995	0.482075	0.573774	0.538861	0.629798	0.0799799	-0.00593961	-0.0120189	0.00266633
Sall	IqalT	1996	0.324092	0.486857	0.475427	0.512265	-0.0608919	-0.0599062	-0.0662469	-0.0361394
Sall	IqalT	1997	0.311803	0.537321	0.498971	0.5329	-0.0432581	-0.0427955	-0.0621993	-0.0475362
Sall	IqalT	1998	0.313464	0.505622	0.471284	0.512806	-0.0159391	-0.0271005	-0.0657943	-0.0455293
Sall	IqalT	2000	0.400237	0.550064	0.512914	0.549303	-0.00704476	-0.0184547	-0.0427474	0.0303135
Sall	IqalT	2001	0.365432	0.506914	0.495949	0.542284	-0.0416393	-0.0373299	-0.0508427	-0.0295847
Sall	IqalT	2002	0.398623	0.509696	0.49777	0.54368	0.00173685	-0.0157987	-0.027042	-0.0026653
Sall	IqalT	2003	0.286109	0.366937	0.340974		0.0871711	0.0685073	0.0415389
Sall	IqalT	2004	0.333943	0.450954	0.444898	0.504871	-0.00284257	-0.0283716	-0.0268723	-0.00618822
Sall	IqalT	2006	0.361561	0.480882	0.470949	0.517705	0.0171036	0.0312574	0.014963	0.00156812
Sall	IqalT	2007	0.373321	0.554085	0.54866	0.602745	0.0113045	0.0607587	0.0414675	0.0490275
Sall	IqalT	2008	0.39874	0.518368	0.499647	0.543415	-0.00460957	0.0104989	-0.000484576	0.00361821
Sall	IqalT	2009	0.341467	0.444275	0.413364	0.543251	-0.0685191	-0.0829465	-0.112291	-0.0356028
Sall	IqalT	2011		0.547898	0.553754	0.559269		-0.00701607	-0.018835	-0.0252683
Sall	IqalT	2013	0.357192	0.425036			-0.038809	-0.00618271
Sall	IqalT	2015	0.435149	0.634747	0.608769	0.653589	-0.00718414	0.091333	0.0377579	0.0701558
Sall	IqalT	2018	0.346463	0.534362	0.546063	0.599909	-0.0396314	-0.00716202	-0.00841217	-0.00132987
Sall	IqalT	2019	0.468003	0.549904	0.532168	0.582387	-0.0165287	-0.00564993	-0.0464332	-0.0362318
Sall	IqalT	2021	0.395421	0.461341	0.438609	0.446192	-0.012698	0.0134392	0.000909395	-0.0175667
Sall	KisLT	1985	0.408927	0.471971	0.520902	0.532494	0.109503	0.0891015	0.138125	0.160874
Sall	KisLT	1986		0.378684	0.438188	0.436229		0.0377345	0.0530822	0.0442106
Sall	KisLT	1987	0.335531	0.466633	0.531085	0.508474	-0.0693125	-0.130002	-0.0912575	-0.0676771
Sall	KisLT	1988	0.32742	0.494751	0.590963	0.616493	-0.0715764	-0.0866666	-0.0483477	-0.0285047
Sall	KisLT	1989	0.374916	0.576077	0.655428	0.637129	0.0114335	0.0520264	0.118694	0.0986857
Sall	KisLT	1990	0.292403		0.414822		0.198364		0.221217
Sall	KisLT	1991	0.419676	0.576941	0.628209	0.586745	0.000394411	-0.0174547	0.0141926	0.0201282
Sall	KisLT	1992	0.26512	0.45038	0.495575	0.48345	-0.0868416	-0.0437286	-0.0686052	-0.0469114
Sall	KisLT	1993	0.387761	0.523015	0.560438	0.543496	-0.0626342	-0.140494	-0.150403	-0.110497
Sall	KisLT	1994	0.379268	0.536345	0.559832	0.529713	0.0144955	0.0165451	-0.0425118	-0.0332728
Sall	KisLT	1995	0.432356	0.485235	0.503106	0.478206	0.00570439	-0.037307	-0.040782	-0.054487
Sall	KisLT	1996	0.384852	0.515122	0.533139	0.518318	-0.082814	-0.166053	-0.179779	-0.111495
Sall	KisLT	1997	0.439158	0.558533	0.559151	0.566152	0.0214873	-0.0714422	-0.0533795	-0.0702274
Sall	KisLT	2000	0.431886	0.629611	0.649623	0.642793	0.0136272	0.1408	0.114091	0.0806369
Sall	KisLT	2001	0.386622	0.592436	0.63771	0.609022	-0.0938645	-0.0368129	-0.0211014	-0.0109139
Sall	KisLT	2002	0.414985	0.598674	0.649537	0.622278	-0.0444819	0.0187797	0.0563525	0.0363566
Sall	KisLT	2003	0.420652	0.570197	0.611343	0.570197	-0.0442585	0.025578	0.0775562	0.050315
Sall	KisLT	2004	0.354267	0.514063	0.565896	0.599486	-0.0594674	-0.0751731	-0.00642606	0.0486194
Sall	KisLT	2006	0.457436	0.584953	0.628866	0.617268	0.0382851	0.0675305	0.114427	0.156533
Sall	KisLT	2007	0.488455	0.600869	0.644174	0.663225	0.0786533	0.111539	0.180041	0.205731
Sall	KisLT	2008	0.45709	0.585921	0.622137	0.624661	0.0140701	0.0327818	0.0911495	0.113034
Sall	KisLT	2009	0.415574	0.537672	0.573771	0.59881	-0.0440369	-0.0491827	0.00161507	0.0602364
Sall	KisLT	2011	0.378215	0.584951	0.631948	0.674998	0.044045	0.0231195	0.0735155	0.127831
Sall	KisLT	2013	0.358613	0.569093	0.614028	0.655782	-0.0596109	0.0202723	0.0763016	0.104989
Sall	KisLT	2015	0.487446	0.594443	0.638143	0.645442	0.0720774	0.103162	0.140719	0.15771
Sall	KisLT	2016	0.449279				0.0438971
Sall	KisLT	2018	0.444487	0.606455	0.63648	0.668401	0.00249222	0.0230602	0.0817564	0.117564
Sall	KisLT	2019	0.3893	0.651542	0.63351	0.674525	-0.0394286	0.0393299	0.0939691	0.109846
Sall	KissT	1985	0.502569	0.496101	0.518974	0.518974	0.106426	0.126921	0.164239	0.164239
Sall	KissT	1986	0.430061	0.430061	0.450323	0.450323	0.0361405	0.0650577	0.134053	0.134053
Sall	KissT	1987	0.473518	0.482779	0.509968	0.509968	-0.112632	-0.0912191	-0.0188232	-0.0188232
Sall	KissT	1988	0.532772	0.545889	0.574484	0.574484	-0.0812597	0.0533118	0.12979	0.12979
Sall	KissT	1989	0.575928	0.609585	0.596558	0.596558	0.0384865	0.148835	0.204388	0.204388
Sall	KissT	1990	0.484709	0.370041	0.500068	0.500068	0.22892	0.35187	0.396863	0.396863
Sall	KissT	1991	0.587255	0.620371	0.609323	0.609323	-0.0165838	0.0505472	0.0939734	0.0939734
Sall	KissT	1992	0.45201	0.457561	0.457726	0.457726	-0.0468591	0.086318	0.116842	0.116842
Sall	KissT	1993	0.526617	0.544004	0.522491	0.522491	-0.106819	0.00135386	-0.00503278	-0.00503278
Sall	KissT	1994	0.539927	0.564675	0.539828	0.539828	0.0485036	0.184374	0.217172	0.217172
Sall	KissT	1995	0.452642	0.553617	0.529553	0.529553	-0.0372842	0.0236506	0.0225433	0.0225433
Sall	KissT	1996	0.534369	0.541854	0.526889	0.526889	-0.11307	-0.0365129	0.0228794	0.0228794
Sall	KissT	1997	0.597187	0.631104	0.604283	0.604283	-0.0128152	0.0587753	0.0136046	0.0136046
Sall	KissT	1998	0.491992	0.526621	0.50766	0.50766	-0.0173448	-0.0370569	-0.025522	-0.025522
Sall	KissT	2000	0.625897	0.625182	0.600954	0.600954	0.178276	0.187506	0.199627	0.199627
Sall	KissT	2001	0.618178	0.620867	0.581949	0.581949	0.0527022	0.0384788	0.0385834	0.0385834
Sall	KissT	2002	0.625402	0.614201	0.577261	0.577261	0.0565334	0.0891978	0.0834809	0.0834809
Sall	KissT	2003	0.59027	0.559674	0.539042	0.539042	0.0696574	0.0652354	0.0489556	0.0489556
Sall	KissT	2004	0.529878	0.520297	0.558318	0.558318	-0.0424522	-0.0379499	0.03807	0.03807
Sall	KissT	2005	0.624604	0.599359	0.61236	0.61236	0.230007	0.21811	0.228705	0.228705
Sall	KissT	2006	0.639334	0.576569	0.604351	0.604351	0.173491	0.155779	0.169664	0.169664
Sall	KissT	2007	0.61315	0.576337	0.573009	0.573009	0.15755	0.138419	0.149025	0.149025
Sall	KissT	2008	0.589929	0.573467	0.552998	0.552998	0.0638214	0.0342634	0.044395	0.044395
Sall	KissT	2009	0.562344	0.554583	0.542122	0.542122	-0.00464148	-0.0458121	-0.0504953	-0.0504953
Sall	KissT	2011	0.628479	0.574551	0.586942	0.586942	0.105541	0.00999323	0.0555618	0.0555618
Sall	KissT	2013	0.54728	0.543282	0.575578	0.575578	0.041423	0.0512526	0.0851729	0.0851729
Sall	KissT	2015	0.62235	0.61988	0.623867	0.623867	0.144732	0.148618	0.165191	0.165191
Sall	KissT	2016	0.659997	0.643403	0.625346	0.625346	0.268431	0.255287	0.25625	0.25625
Sall	KissT	2018	0.557664	0.555219	0.570537	0.570537	0.018022	0.0516022	0.0602298	0.0602298
Sall	KissT	2019	0.602264	0.612583	0.612547	0.612547	0.0879299	0.036395	0.0778821	0.0778821
Sall	KissT	2022	0.600893	0.557636	0.59062	0.59062	0.0319518	-0.0473165	0.00607987	0.00607987
Sall	PQilT	1985	0.328005	0.355902	0.44746	0.427036	-0.0527624	-0.0699075	0.0891569	0.0782562
Sall	PQilT	1987	0.285052	0.299406	0.411934	0.464625	-0.217244	-0.142218	-0.00402668	-0.0221519
Sall	PQilT	1988	0.22198	0.191629	0.355566	0.324687	-0.13073	0.0461909	0.0369175	0.0431759
Sall	PQilT	1989	0.280453	0.334802	0.434709	0.451375	-0.130912	-0.0274452	0.0431633	0.0806779
Sall	PQilT	1990	0.319597	0.38315	0.485959	0.486855	-0.164454	-0.073118	0.023603	0.102596
Sall	PQilT	1991	0.324803	0.361883	0.538057	0.490058	-0.187241	-0.166277	0.0158551	-0.052436
Sall	PQilT	1992	0.22971	0.249346	0.299196	0.315336	-0.145884	0.0150131	0.0230016	0.0822498
Sall	PQilT	1993	0.268555	0.385022	0.491968	0.475678	-0.1874	-0.191052	-0.00325937	-0.0788628
Sall	PQilT	1994	0.268747	0.312682	0.398317	0.409713	-0.193903	-0.128103	-0.0256322	0.0150111
Sall	PQilT	1995	0.345638	0.451291	0.520724	0.527094	-0.128163	-0.104672	0.0420781	-0.0228588
Sall	PQilT	1996	0.287363	0.252845	0.386697	0.441946	-0.207612	-0.0750616	0.0357519	-0.0771158
Sall	PQilT	1997	0.341396	0.353432	0.49773	0.491764	-0.204869	-0.258942	-0.0709081	-0.106301
Sall	PQilT	1998	0.328395	0.399954	0.518756	0.490019	-0.173359	-0.171988	0.015318	0.00326929
Sall	PQilT	2000	0.334434	0.372953	0.465416	0.465834	-0.190251	-0.165423	0.00571029	-0.0201952
Sall	PQilT	2001	0.3318	0.391252	0.467377	0.484762	-0.220213	-0.196511	-0.0879249	-0.209159
Sall	PQilT	2002	0.315094	0.382317	0.480006	0.507261	-0.203778	-0.173485	-0.0811874	-0.0603426
Sall	PQilT	2003	0.324321	0.338422	0.450674	0.438394	-0.199342	-0.199242	-0.0364001	-0.0584862
Sall	PQilT	2004	0.253951				-0.0865681
Sall	PQilT	2005	0.325268	0.45853	0.505621	0.55889	-0.101307	0.0127824	0.0703573	0.134624
Sall	PQilT	2006	0.341928	0.404882	0.535898	0.508156	-0.19446	-0.181545	-0.0323097	-0.0129974
Sall	PQilT	2007	0.345495	0.363527	0.499189	0.467299	-0.11798	-0.112492	0.0480543	0.00631585
Sall	PQilT	2008	0.332592	0.352768	0.470725	0.44484	-0.20603	-0.230302	-0.124568	-0.180479
Sall	PQilT	2009	0.322292	0.368978	0.490131	0.467883	-0.213688	-0.201443	-0.0677498	-0.143177
Sall	PQilT	2011	0.390443	0.293625	0.427847		-0.183514	-0.258417	-0.0623917
Sall	PQilT	2012	0.354466				-0.198344
Sall	PQilT	2013	0.344026	0.274065	0.410357	0.384167	-0.220818	-0.227827	-0.119475	-0.103672
Sall	PQilT	2016	0.373381	0.443503	0.527526	0.429544	-0.160569	-0.0757525	-0.0117359	-0.0244176
Sall	PQilT	2017	0.317316	0.369901	0.428181	0.415422	-0.164127	-0.0896805	0.0389631	-0.00431471
Sall	PQilT	2018	0.341691	0.351467	0.470039	0.447789	-0.197449	-0.127895	-0.0237559	-0.065539
Sall	PQilT	2019	0.403708	0.391004	0.543678	0.539689	-0.194575	-0.202093	-0.0432732	-0.039698
Sall	PQilT	2021	0.288061	0.272072	0.30821	0.336923	-0.143339	-0.0464392	-0.0346302	-0.0967476
Sall	PQilT	2022	0.307197	0.381494	0.48618		-0.0893756	-0.123217	0.0117749
Lapl	KarlT1	1984	0.579589	0.581615	0.609764	0.624262	0.0841759	0.0859805	0.197932	0.189837
Lapl	KarlT1	1985	0.564921	0.565734	0.574061	0.602068	0.0779457	0.0499405	0.0868943	0.173528
Lapl	KarlT1	1986	0.551201	0.544149	0.582091	0.652332	0.0501699	0.0551115	0.111101	0.23265
Lapl	KarlT1	1987	0.580881	0.561666	0.579762	0.620255	0.0307561	0.0227337	0.107791	0.153384
Lapl	KarlT1	1993	0.527126	0.53418	0.566154	0.580842	0.0643707	0.0583926	0.123366	0.183575
Lapl	KarlT1	1994			0.693665	0.671964			0.173767	0.149725
Lapl	KarlT1	1996	0.55409	0.533549	0.618663	0.605361	0.108882	0.0992535	0.162819	0.233706
Lapl	KarlT1	1997	0.570568	0.586547	0.590588	0.59391	0.0797529	0.0417801	0.0725997	0.174914
Lapl	KarlT1	1999	0.608384	0.617278	0.646333	0.652735	0.101426	0.10522	0.164188	0.245573
Lapl	KarlT1	2000	0.576394	0.590017	0.603077	0.643001	0.0540309	0.0812783	0.178521	0.20925
Lapl	KarlT1	2001	0.644449	0.663032	0.71625	0.696886	0.0859193	0.125087	0.207015	0.251843
Lapl	KarlT1	2003	0.55928	0.556989	0.613023	0.585745	0.031732	-0.00738514	0.0543163	0.147961
Lapl	KarlT1	2004	0.56799	0.595734	0.615991	0.638489	0.0281577	0.0563374	0.109947	0.158483
Lapl	KarlT1	2006	0.467012	0.493595	0.562619	0.545426	0.0503571	0.0798219	0.182202	0.196889
Lapl	KarlT1	2009			0.584862	0.567291			0.160004	0.142274
Lapl	KarlT1	2010	0.571626	0.588559	0.613027	0.612191	-0.00472025	0.054561	0.153236	0.136825
Lapl	KarlT1	2011	0.49565	0.528547	0.546754	0.55367	0.0371108	0.0795396	0.0977571	0.1116
Lapl	KarlT1	2014	0.619334	0.677203	0.724272	0.744846	0.089117	0.146391	0.201246	0.252019
Lapl	KarlT1	2015	0.60643	0.64763	0.691	0.686509	0.0551252	0.103823	0.202935	0.225776
Lapl	KarlT1	2017	0.603918	0.634641	0.702632	0.7071	0.0658007	0.146317	0.232401	0.254137
Lapl	KarlT1	2018	0.549867	0.577289	0.599148	0.603878	0.0358387	0.0533226	0.119838	0.159988
Lapl	KarlT1	2019	0.545518	0.560423	0.576749	0.563348	0.00738629	0.0203946	0.0591416	0.0767482
Lapl	KarlT1	2020	0.625996	0.61427	0.656101	0.637913	0.0835055	0.125068	0.171206	0.108487
Lapl	KarlT2	1984	0.555365	0.607848	0.549095	0.610132	0.0484243	0.117162	0.181141	0.174181
Lapl	KarlT2	1985	0.515843	0.550063	0.560369	0.577434	0.0173947	0.0394355	0.107648	0.118798
Lapl	KarlT2	1986	0.533161	0.568881	0.564445	0.600222	0.0283556	0.0678672	0.157528	0.130862
Lapl	KarlT2	1987	0.530187	0.571988	0.574892	0.630347	-0.00376249	0.0317498	0.156368	0.150029
Lapl	KarlT2	1990		0.406159		0.470346		0.110899		0.125707
Lapl	KarlT2	1993	0.501771	0.525575	0.542157	0.564769	0.0218783	0.0728978	0.162073	0.128315
Lapl	KarlT2	1994		0.610635	0.623807	0.625042		0.104561	0.0516952	0.103125
Lapl	KarlT2	1996	0.54773	0.561109	0.623266	0.579693	0.0562701	0.138051	0.17987	0.164902
Lapl	KarlT2	1997	0.557826	0.584152	0.57626	0.626972	-0.00308269	0.0776969	0.141315	0.120643
Lapl	KarlT2	1999	0.58027	0.637181	0.648434	0.658066	0.0663109	0.131668	0.250804	0.194809
Lapl	KarlT2	2000	0.559026	0.610102	0.652012	0.634258	0.0342545	0.102896	0.244281	0.172885
Lapl	KarlT2	2001	0.641408	0.673663	0.665722	0.724373	0.0734373	0.144541	0.285251	0.200174
Lapl	KarlT2	2003	0.552322	0.590087	0.53805	0.591633	0.00289088	0.0480847	0.0789974	0.0965795
Lapl	KarlT2	2004	0.57874	0.610206	0.605134	0.617895	0.0370379	0.0744686	0.153261	0.134187
Lapl	KarlT2	2005	0.562155	0.637736	0.659891	0.654835	0.0875837	0.138937	0.257739	0.221053
Lapl	KarlT2	2006	0.439424	0.518154	0.575991	0.556355	0.0280412	0.125569	0.253117	0.169158
Lapl	KarlT2	2008	0.454698	0.51973	0.630748	0.621661	-0.0863073	-0.0478925	0.19947	0.189841
Lapl	KarlT2	2010	0.551285	0.599003	0.595449	0.618285	0.0166002	0.081229	0.144688	0.155088
Lapl	KarlT2	2011	0.467158	0.478933		0.525088	0.0563365	0.0502878		0.1236
Lapl	KarlT2	2015	0.594639	0.641282	0.67273	0.650246	0.0361762	0.0928104	0.211153	0.211108
Lapl	KarlT2	2017	0.584116	0.616443	0.688667	0.693072	0.0452542	0.134826	0.241224	0.212171
Lapl	KarlT2	2018	0.520134	0.555934	0.571857	0.602102	0.00933664	0.0447747	0.122087	0.131264
Lapl	KarlT2	2019	0.537648	0.548312	0.551115	0.600886	0.00620798	0.0184277	0.0585386	0.112191
Lapl	KarlT2	2020	0.602954	0.639124	0.564589	0.626339	0.0448984	0.0770219	0.0732705	0.126101
Lapl	KevoT1	1984	0.594462	0.577278	0.545842	0.545842	0.119837	0.138679	0.112857	0.112857
Lapl	KevoT1	1985	0.578165	0.535552	0.501619	0.501619	0.0623909	0.0162335	-0.0574091	-0.0574091
Lapl	KevoT1	1986	0.583312	0.534123	0.509355	0.509355	0.108315	0.0679689	0.00597422	0.00597422
Lapl	KevoT1	1987	0.553609	0.526128	0.469796	0.469796	0.056772	0.0773354	-0.0640169	-0.0640169
Lapl	KevoT1	1988	0.558366	0.518917	0.485331	0.485331	0.110867	0.120332	0.0494755	0.0494755
Lapl	KevoT1	1993	0.503255	0.503103	0.456061	0.456061	0.0222519	0.0757414	-0.00843947	-0.00843947
Lapl	KevoT1	1994	0.540436	0.494664			0.0986766	0.107366
Lapl	KevoT1	2000	0.640873	0.610888	0.592663	0.592663	0.0592331	0.0866026	0.0430878	0.0430878
Lapl	KevoT1	2001	0.672386	0.65392	0.640659	0.640659	0.112636	0.159597	0.107681	0.107681
Lapl	KevoT1	2004	0.645698	0.629127	0.589741	0.589741	0.136127	0.107438	0.0593928	0.0593928
Lapl	KevoT1	2005	0.657628	0.620284	0.624538	0.624538	0.156331	0.185089	0.122895	0.122895
Lapl	KevoT1	2007	0.584708	0.584556	0.561753	0.561753	0.128257	0.17389	0.16052	0.16052
Lapl	KevoT1	2009	0.573572	0.567264	0.496917	0.496917	0.100738	0.148861	0.0474543	0.0474543
Lapl	KevoT1	2010	0.599524	0.580305	0.55961	0.55961	0.117576	0.148867	0.129586	0.129586
Lapl	KevoT1	2014	0.646181	0.627007	0.617937	0.617937	0.0962205	0.0876664	0.146374	0.146374
Lapl	KevoT1	2017	0.696759	0.664784	0.697242	0.697242	0.121072	0.136408	0.150283	0.150283
Lapl	KevoT1	2019	0.596604	0.587877	0.546889	0.546889	0.0552922	0.0688361	0.0616355	0.0616355
Lapl	KevoT1	2021	0.671904	0.683923	0.627856	0.627856	0.17427	0.212512	0.216677	0.216677
Lapl	KevoT2	1984	0.504077	0.509415	0.531978	0.607618	0.0512034	0.101255	0.149497	0.203623
Lapl	KevoT2	1985	0.524942	0.510791	0.528233	0.532652	0.00733196	0.00237768	0.0448341	0.0603347
Lapl	KevoT2	1986	0.534312	0.520714	0.548808	0.562595	0.013396	0.0389077	0.0969294	0.15081
Lapl	KevoT2	1987	0.473612	0.481727	0.49183	0.51275	-0.00635451	0.0268663	0.0706694	0.117514
Lapl	KevoT2	1988	0.494875	0.501287	0.543036	0.532032	0.0435002	0.0188488	0.122429	0.15845
Lapl	KevoT2	1993	0.450142	0.460465	0.460465	0.484351	-0.0405493	-0.0111743	0.0144735	0.0797709
Lapl	KevoT2	1994	0.533035	0.506783	0.509198		0.034391	0.0247865	0.0736954
Lapl	KevoT2	2000	0.571672	0.541181	0.608293	0.635557	-0.0369203	-0.0133326	0.0626569	0.138732
Lapl	KevoT2	2001	0.584317	0.584497	0.636196	0.663422	0.0298236	0.0580301	0.127508	0.188256
Lapl	KevoT2	2004	0.61817	0.627351	0.62323	0.650869	0.0248858	0.0466298	0.0978915	0.189262
Lapl	KevoT2	2005	0.525258	0.57053	0.611969	0.598174	0.0301673	0.069493	0.124058	0.187275
Lapl	KevoT2	2007	0.492772	0.497153	0.512922	0.568387	0.0182075	0.0673503	0.105607	0.180672
Lapl	KevoT2	2009	0.498165	0.51325	0.553946	0.54711	-0.0275828	0.0202663	0.0880704	0.157478
Lapl	KevoT2	2010	0.489279	0.514028	0.509443	0.486295	-0.0292736	0.027584	0.093097	0.113036
Lapl	KevoT2	2014	0.564148	0.585515	0.626902	0.643583	0.00184266	0.0291576	0.070834	0.163219
Lapl	KevoT2	2016	0.564369	0.593753	0.607253	0.646821	0.157174	0.199576	0.304546	0.368526
Lapl	KevoT2	2017	0.597519	0.617494	0.658863	0.680591	0.0159824	0.0572684	0.138387	0.20455
Lapl	KevoT2	2018	0.58323	0.583126	0.607516		0.00504736	-0.00569772	0.0387871
Lapl	KevoT2	2019	0.57273	0.584697	0.600018	0.620124	0.000179989	0.0112137	0.0498982	0.140972
Lapl	KevoT2	2021	0.633487	0.626926	0.626926	0.664308	0.078923	0.0953275	0.138592	0.177298
Lapl	KevoT2	2022	0.613551	0.613618	0.613551	0.631669	0.16391	0.243426	0.214574	0.269143
Lapl	SuosT1	1984	0.681954	0.673049	0.679432	0.686279	0.192671	0.192987	0.28022	0.241346
Lapl	SuosT1	1985	0.663544	0.640641	0.671817	0.681515	0.13901	0.131028	0.208533	0.212422
Lapl	SuosT1	1986	0.721554	0.705653	0.72715	0.74936	0.212667	0.217027	0.268954	0.281238
Lapl	SuosT1	1987	0.681171	0.657793	0.678932	0.716884	0.149207	0.135144	0.199706	0.22172
Lapl	SuosT1	1988	0.7304	0.70153	0.717692	0.717805	0.212139	0.196535	0.268633	0.260174
Lapl	SuosT1	1997	0.717485	0.688087	0.732592	0.752509	0.20038	0.17604	0.272358	0.289783
Lapl	SuosT1	1998	0.74475	0.708721	0.708507	0.731695	0.191762	0.160414	0.222612	0.262435
Lapl	SuosT1	2000	0.786482	0.768546	0.79518	0.806282	0.208223	0.181108	0.254096	0.265517
Lapl	SuosT1	2002	0.748555	0.741801	0.756731	0.767373	0.246315	0.224919	0.283486	0.302542
Lapl	SuosT1	2004	0.757648	0.751213	0.75029	0.779036	0.221355	0.224805	0.253394	0.266017
Lapl	SuosT1	2005	0.744807	0.739182	0.73427	0.726718	0.247578	0.237028	0.287898	0.275083
Lapl	SuosT1	2006	0.78946	0.763055	0.796811	0.793823	0.293299	0.273607	0.318399	0.33022
Lapl	SuosT1	2007	0.719068	0.68178	0.705241	0.70027	0.215665	0.199018	0.24369	0.248773
Lapl	SuosT1	2009	0.687072	0.661954	0.66569	0.70799	0.197534	0.190109	0.229757	0.235379
Lapl	SuosT1	2012	0.704381	0.717448	0.70573	0.704567	0.149651	0.165205	0.223732	0.23179
Lapl	SuosT1	2013	0.753283	0.678459	0.739569	0.744269	0.192555	0.174387	0.225754	0.217193
Lapl	SuosT1	2016	0.709736	0.686136	0.674912	0.691844	0.255478	0.240508	0.260658	0.281023
Lapl	SuosT1	2017	0.811993	0.792767	0.783448	0.819965	0.247879	0.259394	0.292632	0.328673
Lapl	SuosT1	2018	0.786153	0.745032	0.734538	0.786512	0.228057	0.174882	0.22429	0.239891
Lapl	SuosT1	2020	0.714169	0.625337			0.224488	0.194526
Lapl	SuosT2	1984	0.64287	0.652778	0.69833	0.678307	0.144363	0.201202	0.243276	0.297418
Lapl	SuosT2	1985	0.594904	0.643692	0.648727	0.647358	0.0730009	0.122087	0.197446	0.206437
Lapl	SuosT2	1986	0.643006	0.692774	0.73511	0.712745	0.147778	0.213024	0.269697	0.293536
Lapl	SuosT2	1987	0.625634	0.657779	0.695837	0.644527	0.114822	0.151584	0.190872	0.196758
Lapl	SuosT2	1988	0.640969	0.701838	0.719301	0.687607	0.14707	0.196652	0.239423	0.266775
Lapl	SuosT2	1997	0.647751	0.683558	0.72249	0.676329	0.109814	0.184204	0.246903	0.222863
Lapl	SuosT2	1998	0.665542	0.698244	0.719433	0.690104	0.133884	0.190586	0.233251	0.199733
Lapl	SuosT2	2000	0.741659	0.763401	0.763582	0.758563	0.135696	0.185346	0.244595	0.232986
Lapl	SuosT2	2002	0.715624	0.727068	0.750157	0.709213	0.203486	0.239066	0.300689	0.275158
Lapl	SuosT2	2004	0.705272	0.744403	0.740679	0.66845	0.171325	0.241084	0.270019	0.230804
Lapl	SuosT2	2005	0.660917	0.672434	0.684696	0.631388	0.183512	0.207694	0.244033	0.180064
Lapl	SuosT2	2006	0.708923	0.752567	0.788275	0.743994	0.21938	0.272362	0.310642	0.266869
Lapl	SuosT2	2007	0.667618	0.687052	0.674286	0.640666	0.15311	0.195973	0.239351	0.197892
Lapl	SuosT2	2009	0.626228	0.654731	0.657204	0.613092	0.12812	0.186087	0.224002	0.194179
Lapl	SuosT2	2012	0.650133	0.726375	0.655977	0.657414	0.113544	0.163879	0.240781	0.176846
Lapl	SuosT2	2013	0.68254	0.73607	0.75348	0.714096	0.140193	0.208084	0.242088	0.198402
Lapl	SuosT2	2016	0.694998	0.710455	0.675963	0.727709	0.231697	0.239013	0.289478	0.345705
Lapl	SuosT2	2017	0.753333	0.786808	0.829252	0.745076	0.188375	0.244161	0.300257	0.272539
Lapl	SuosT2	2018	0.760652	0.695849	0.731032	0.723072	0.145259	0.149552	0.251888	0.223913
